# Supplementary material for: Sb3+-Doped Rb2HfCl6 Perovskites as High-Performance Thermally Stable Single-Component Phosphors for White Light-Emitting Diodes
Source: Materials (Basel). 2025 Apr 22;18(9):1896. doi: 10.3390/ma18091896 (PMC12072897; doi:10.3390/ma18091896)
Supplement: Supplementary file 1 [file materials-18-01896-s001.zip]

Archive with 1 entries (1 files):
- materials-3568648-supplementary.pdf
